# Supplementary material for: Artificial Heme Enzymes for the Construction of Gold-Based Biomaterials
Source: Int J Mol Sci. 2018 Sep 24;19(10):2896. doi: 10.3390/ijms19102896 (PMC6213134; doi:10.3390/ijms19102896)
Supplement: Supplementary file 1 [file ijms-19-02896-s001.zip]

Archive with 1 entries (1 files):
- ijms-343491-SI.pdf
